# Supplementary material for: A circuit suppressing retinal drive to the optokinetic system during fast image motion
Source: Nat Commun. 2023 Aug 23;14:5142. doi: 10.1038/s41467-023-40527-z (PMC10447436; doi:10.1038/s41467-023-40527-z)
Supplement: Supplementary file 4 — Source Data [file 41467_2023_40527_MOESM4_ESM.xlsx]

## Sheet: Note
Note:
Raw data is available online using the experiment dates and dataest numbers provided in this file.
https://zenodo.org/record/7947135

## Sheet: Figure 1
Fig. 1a			Different cells for each parameter
Spike counts, individual cells				Excitation, individual cells				Inhibition, individual cells.
Cell	Speed (µm/s)	Mean over trials	STE		Speed (µm/s)	Mean over trials (pC)	STE		Speed (µm/s)	Mean over trials (pC)	STE
062519c1	76.05	129.333	10.729		93.6	259.999	32.1401		93.6	1002.75	167.232
Dataset	114.579	119	9.60902		141.021	280.415	23.4357		141.021	1313.3	110.394
13	172.629	73	10.116	39	212.466	453.076	40.0663	38	212.466	1955.9	51.0263
	260.087	54.3333	11.0202		320.107	388.632	46.2986		320.107	2481.81	73.859
	391.855	67	16.4621		482.284	500.194	47.6362		482.284	2681.64	33.023
	590.381	33	17.1561		726.623	473.262	28.1911		726.623	2851.08	177.052
	889.486	20	8.5049		1094.75	630.821	43.8141		1094.75	3270.4	9.46208
	1340.13	10	5.1316		1649.39	553.953	29.0262		1649.39	3256.56	125.909
	2019.08	1.33333	0.881917		2485.02	412.246	23.4075		2485.02	3455.06	17.0163
	3042	0.333333	0.333333		3744	300.528	30.0115		3744	2677.83	50.5699
Cell	76.05	14	13.5031		93.6	128.156	7.10702
062119c2	114.579	27.6667	14.1931		173.096	192.767	21.7785
Dataset	172.629	44	12.49		320.107	192.031	3.28816
84	260.087	47.3333	12.6667	105	591.978	164.439	6.13434
	391.855	26.3333	6.33333		1094.75	118.766	5.21965
	590.381	5.66667	3.4801		2024.54	41.5534	5.03597
	889.486	0.333333	0.333333		3744	24.0761	5.84387
	1340.13	0	0
	2019.08	0	0
	3042	1	1
Cell	76.05	50.6667	5.78312						76.05	254.288	8.79826
063019	140.64	116.667	5.696						140.64	427.155	5.70787
Dataset	260.087	67.6667	4.84195						260.087	579.938	16.6369
39	480.982	13.6667	2.02759					45	480.982	729.474	16.9713
	889.486	0	0						889.486	945.999	36.3393
	1644.94	0	0						1644.94	1150.67	18.179
	3042	0.666667	0.666667						3042	1027.51	10.6284
Cell	76.05	40	9.0185						76.05	522.24	32.9074
070519	140.64	90.6667	16.128						140.64	1026.94	91.325
Dataset	260.087	74.3333	13.5933						260.087	1566.4	122.796
51	480.982	12	3.05505					65	480.982	2096.51	144.753
	889.486	0	0						889.486	2292.49	150.21
	1644.94	0	0						1644.94	2236.87	232.085
	3042	0	0						3042	1146.55	124.326
Cell	76.05	167.667	8.37324		76.05	347.262	31.9352		76.05	146.559	37.2031
071119	140.64	122.333	4.91031		140.64	353.786	2.44282		140.64	533.083	18.3332
Dataset	260.087	58.6667	1.45297		260.087	423.936	40.7184		260.087	1079.44	45.9384
31	480.982	45.3333	14.6211	57	480.982	489.755	47.9714	60	480.982	1565.47	39.0401
	889.486	32.3333	0.666667		889.486	572.233	39.5948		889.486	1924.54	49.791
	1644.94	4.66667	2.4037		1644.94	412.715	16.6908		1644.94	1838.84	72.0612
	3042	2	1		3042	85.6269	55.9674		3042	987.33	117.968
Cell	76.05	40	12.1244		76.05	256.417	12.2948		76.05	525.428	5.93488
071419	140.64	61.6667	6.17342		140.64	299.086	3.22913		140.64	808.806	24.1031
Dataset	260.087	44.3333	11.0504		260.087	349.895	15.6502		260.087	1227.34	19.9847
18	480.982	10.6667	0.881917	42	480.982	394.548	15.02	47	480.982	1669.05	22.6399
	889.486	2	1		889.486	391.306	29.4078		889.486	1929.99	27.4278
	1644.94	0	0		1644.94	235.884	13.0753		1644.94	2007.75	27.2257
	3042	0	0		3042	98.9202	3.29377		3042	1301.08	30.992
Cell	76.05	99	7.76745		76.05	194.084	10.2136		76.05	452.995	91.1149
082719	128.815	100.333	4.37163		140.64	225.041	13.3329		140.64	822.033	111.17
Dataset	218.188	61	8.88819		260.087	322.72	13.0913		260.087	1128.24	200.55
51	369.57	63.6667	4.84195	58	480.982	378.11	26.6086	57	480.982	1985.61	170.533
	625.982	41	6		889.486	481.455	15.4786		889.486	1815.59	235.167
	1060.3	28.6667	5.66667		1644.94	390.621	23.6857		1644.94	1292.5	296.923
	1795.95	17	6.50641		3042	139.688	11.2926		3042	981.759	144.479
	3042	1	0.57735
Cell	76.05	76	5.68624		76.05	367.579	28.484		76.05	143.049	36.0995
090319	128.815	115.333	15.5599		128.815	570.373	18.323		128.815	462.883	66.2577
Dataset	218.188	126	13.6504		218.188	615.373	19.8267		218.188	1403.82	122.109
16	369.57	40.3333	12.4141	38	369.57	776.085	49.4649	39	369.57	2436.36	62.7791
	625.982	4	0.57735		625.982	980.019	20.8017		625.982	3080.41	109.214
	1060.3	2	2		1060.3	1015.4	32.6037		1060.3	3230.6	126.667
	1795.95	0	0		1795.95	626.583	18.495		1795.95	3260.84	169.899
	3042	0	0		3042	217.989	12.5347		3042	2021.05	54.5191
Cell	76.05	21.6667	10.7445		76.05	162.162	25.9459		76.05	329.492	48.3533
120519	128.815	61.6667	13.7154		128.815	277.276	55.024		128.815	646.613	27.8546
Dataset	218.188	65.3333	12.9915		218.188	204.268	53.8268		218.188	920.818	54.819
13	369.57	42.6667	6.11919	22	369.57	338.186	22.1198	21	369.57	1136.82	26.8739
	625.982	16.6667	3.71184		625.982	319.266	40.2367		625.982	1219.78	18.8304
	1060.3	8.33333	4.63081		1060.3	220.673	22.4326		1060.3	1256.13	21.8789
	1795.95	0	0		1795.95	187.75	43.6227		1795.95	935.927	24.1534
	3042	0	0		3042	189.663	93.5561		3042	556.402	0.739186
Cell	76.05	34.3333	5.20683		76.05	205.387	4.32431		76.05	365.467	113.582
122719	128.815	52.6667	0.881917		140.64	299.482	14.1745		140.64	761.393	48.4513
Dataset	218.188	36	2.3094		260.087	388.993	14.1392		260.087	1903.47	172.947
102	369.57	15.6667	1.76383	109	480.982	466.985	13.6529	110	480.982	2490.1	178.955
	625.982	5	0.57735		889.486	570.627	15.9684		889.486	3010.71	131.391
	1060.3	1.33333	0.333333		1644.94	433.736	34.2759		1644.94	2808.89	115.836
	1795.95	0	0		3042	248.134	9.88976		3042	1961.28	62.1294
	3042	0	0
Cell	76.05	55.3333	16.9148		76.05	214.493	31.8514		76.05	125.647	17.762
022120	128.815	84.6667	12.7323		159.042	238.021	7.05384		159.042	576.302	32.7302
Dataset	218.188	92.6667	22.1836		332.601	226.288	25.2737		332.601	1035.63	119.287
41	369.57	15	2.3094	54	695.561	288.539	13.9483	53	695.561	2050.83	56.4316
	625.982	1.66667	1.66667		1454.61	202.772	65.7177		1454.61	1954.49	10.8255
	1060.3	0	0		3042	103.173	4.56288		3042	1355.93	120.82
	1795.95	0	0
	3042	0	0
Cell	76.05	59.6667	29.4524		76.05	233.747	47.8777		76.05	157.111	32.924
022920	128.815	94	35.0761		159.042	659.977	35.3214		159.042	229.058	12.3953
Dataset	218.188	69.3333	31.8817		332.601	818.842	54.9552		332.601	209.996	22.4706
69	369.57	7.66667	0.666667	82	695.561	1822.77	201.19	81	695.561	383.464	15.6242
	625.982	6	5.50757		1454.61	1898.5	252.781		1454.61	311.158	26.0453
	1060.3	2.66667	0.666667		3042	1197.01	38.759		3042	237.196	17.3701
	1795.95	7	5.03322
	3042	13	3.4641												`
Fig. 1d
Half max. speeds of gratings (µm/s)
ON DS		ON-OFF DS		ON Delayed		OFF OS		UHD		OFF t alpha		ON alpha
'121020c1LR'	316.785	'111920111920'	1380.2	'082119082119c4'	350.9	'082419082419c1'	648.841	'082419082419c3'	666.542	'062821062821c1'	>3000	'082419082419c2'	>3000
'121020c2LR'	291.176	'091520c1'	882.701	'100620c1'	238.372			'062221062221c3'	501.662	030221LRc1'	1828.35	'022721LR'	>3000
'120720120720c1'	218.188	'030420030420c1'	2813.76	'031121LR'	206.755					'022321022321c1'	1671.54	'031321LR'	>3000
'120720120720c2'	283.5	'030420030420c3'	1842.89
'102820102820'	252.7	'122319122319c2'	1878.13
'102220LR'	395.211	'082419082419c4'	1422.55
'101520LR'	983.799	'082119082119c1'	2287.6
'100620c2LR'	216.245	'062621062621c2'	2307.45
092920c2'	522.146	'062621062621c3'	2193.98
'091820c1'	332.965	'062221062221c1'	2194.29
'091820c2'	275	'062221062221c2'	1840.98
'091520c2'	699.774	'062221062221c4'	2301.7
'072420072420c1'	195.34	061921061921c1	1919.9
'072420072420c2'	877.071	061921061921c2	2503.89
070720070720c2'	256.723	050621LR cell1'	3605.83
'022920022920 (1)c1'	276.287	022321022321c2'	1553.93
'022120022120c1'	308.497	'022321022321c3'	1060.3
'021320021320'	318.079
'012820012820c1'	305.471
'012820012820c2'	316.141
'010320010320'	318.462
122719122719c1'	145.443
'122719122719c2'	290.156
'122019122019c1'	323.84
'122019122019c2'	519.293
'122019122019c3'	485.566
'121719121719_LightStim'	191.674
'120519120519'	468.19
'091919091919c1'	233.326
'091319c1'	671.831
'091319c2'	402.655
'090319090319'	329.515
'082719082719c2'	516.63
'082119082119c2'	1017.93
'082119082119c5'	247.63
'080819c1'	353.431
'080819c2'	221.195
'073019073019c1'	201.19
'071419071419'	348.664
'071119071119'	210.995
'070519070519c2'	362.857
'063019063019'	298.267
'062519062519c1'	404.507
'062519062519c2'	417.472
'061919061919c1'	295.376
'060619060619c1'	360.166
'053019053019_1c1'	147.14
'062821062821c5'	330.643
'062621062621c4'	413.026
'062621062621c5'	355.945
061921061921c3	306.59
'061121LR'	385.85
'051321LR'	256.914
'050621LR cell2'	171.019
'050421LR'	405.183
'032021LR'	272.48
'031321LR'	657.005
'031121LR'	195.34
'030821030821'	225.295
'030421LR'	358.884
'030221LR'	284.974
122220122220c3'	161.162
122220122220c4'	209.913
Fig 1e
charge (pC)	Control				Strychnine				Gabazine				Str.+Gab.
Cell	Speed(µm/s)	Mean over trials	STE		Speed(µm/s)	Mean over trials	STE		charge (pC)	Mean over trials	STE	Cell	Speed(µm/s)	Mean over trials	STE
063019	76.05	297.332	4.90565						76.05	193.275	12.8486	063019	76.05	22.8849	8.8315
Dataset	140.64	479.943	3.52884						140.64	250.631	23.1239	Dataset	140.64	2.42825	5.81945
45	260.087	629.646	15.1769					51	260.087	488.008	61.3433	53	260.087	18.0339	11.1061
	480.982	794.396	10.0237						480.982	618.263	57.7007		480.982	14.5887	5.02927
	889.486	1009.67	31.7485						889.486	774.426	77.6498		889.486	24.0812	8.6547
	1644.94	1200.41	18.8008						1644.94	824.207	54.5339		1644.94	16.5981	4.80286
	3042	1081.09	7.75261						3042	361.743	62.6375		3042	9.06622	2.6592
Cell	76.05	573.224	34.9188		93.6	510.861	44.8954						76.05	56.4766	4.12156
070519	140.64	1077.58	92.8407		173.096	765.245	14.981						140.64	71.0915	6.83672
Dataset	260.087	1622.39	122.856		320.107	799.403	30.3699						260.087	92.4483	6.49251
65	480.982	2145.97	146.232	69	591.978	924.546	54.8958					73	480.982	88.8997	6.81024
	889.486	2344.94	153.041		1094.75	1038.16	39.961						889.486	98.338	3.85614
	1644.94	2290.43	232.822		2024.54	928.463	28.7973						1644.94	85.5415	4.98859
	3042	1200.28	125.192		3744	496.343	13.1238						3042	65.7113	3.4287
Cell	76.05	354.449	21.7036						76.05	357.464	19.5235		76.05	-33.5646	5.19454
071119	140.64	832.805	21.9579						140.64	705.919	19.9946		140.64	-52.5043	4.9092
Dataset	260.087	1320.44	52.6749						260.087	1151.68	30.8812		260.087	-41.8984	0
60	480.982	1784.52	6.00198					62	480.982	1477.54	7.93659	69	480.982	-53.7115	3.29195
	889.486	2100.96	59.4658						889.486	1679.09	21.5186		889.486	-38.931	2.22033
	1644.94	2087.29	77.8967						1644.94	1827.84	19.2091		1644.94	-31.9639	13.4928
	3042	1203.82	125.014						3042	1467.59	30.8572		3042	10.6087	3.2287
Cell	76.05	588.898	9.35947		76.05	761.107	41.0191						76.05	132.202	7.79913
071419	140.64	886.879	23.1546		140.64	715.013	26.6317						140.64	138.015	7.8801
Dataset	260.087	1311.65	15.643		260.087	753.049	16.191						260.087	169.636	8.98711
47	480.982	1745.58	24.692	48	480.982	812.245	11.1447					52	480.982	169.021	3.31487
	889.486	2039.38	17.6275		889.486	913.991	20.66						889.486	149.53	7.11971
	1644.94	2112.97	28.6078		1644.94	814.466	48.422						1644.94	105.786	9.40137
	3042	1430.13	38.2648		3042	503.219	43.5663						3042	81.9017	8.763
Cell	76.05	194.487	31.1529		76.05	146.19	19.2168
072720	128.815	395.054	8.78129		128.815	192.337	16.2003
Dataset	218.188	668.389	3.44105		218.188	290.25	2.35162
18	369.57	965.381	9.23699	19	369.57	377.125	1.9357
	625.982	1218.52	12.0752		625.982	457.672	2.2389
	1060.3	1267.26	21.3118		1060.3	532.148	3.69076
	1795.95	1069.68	18.5646		1795.95	545.426	31.6286
	3042	524.683	8.52899		3042	295.954	10.7868
Cell	76.05	1329.48	17.7349						76.05	1071.99	43.6173		76.05	156.069	13.4161
122220	140.64	1771.76	27.1815						140.64	1362.52	25.003		140.64	151.968	9.16102
Dataset	260.087	2482.89	14.8286						260.087	2352.79	43.8069		260.087	172.09	5.04724
124	480.982	3113.37	62.5259					127	480.982	3105.9	35.2137	129	480.982	194.383	8.67529
	889.486	3480.7	39.5889						889.486	3249.43	18.0975		889.486	173.067	6.21777
	1644.94	3350.9	89.8852						1644.94	3270.3	78.3511		1644.94	143.497	1.93109
	3042	2648.26	65.5998						3042	2587.56	84.0478		3042	125.114	2.98987
Fig. 1g
No. of spikes	Control				Strychnine
Cell	Speed(µm/s)	Mean over trials	STE		Speed(µm/s)	Mean over trials	STE
061322	76.05	78.75	26.1291		76.05	59.6427	31.678
Dataset	128.815	79.6667	12.2384		128.815	108.5	25.4083
43	218.188	94	8.78446	45	218.188	81.5	14.1038
	369.57	77	12.1724		369.57	128.25	26.2595
	625.982	47.6667	8.25295		625.982	104.25	26.9765
	1060.3	18	6.6458		1060.3	115.25	18.1584
	1795.95	3.25	1.10868		1795.95	121.25	41.9372
	3042	4.5	2.84312		3042	3.75	2.25
Cell	76.05	139	14.3643		76.05	63.3333	5.36449
061921	128.815	115.667	12.2384		128.815	58.6667	17.1399
Dataset	218.188	95	6.02771		218.188	126	14.5717
63	369.57	51.3333	6.69162	119	369.57	140.333	7.05534
	625.982	2	1.1547		625.982	126.333	14.7686
	1060.3	0.666667	0.666667		1060.3	43.6667	8.35331
	1795.95	0	0		1795.95	0.333333	0.333333
	3042	4.66667	4.17665		3042	0	0
Cell	76.05	69	8.5049		76.05	84.3333	9.02466
062822	128.815	93	20.232		128.815	121.269	10.5003
Dataset	218.188	51.3333	9.83757		218.188	179.667	9.06152
33	369.57	26.6667	7.68838	36	369.57	209.333	13.3458
	625.982	16.6667	2.60342		625.982	206.667	18.4962
	1060.3	2.66667	2.18581		1060.3	168	17.3877
	1795.95	0	0		1795.95	84	21.5174
	3042	0.666667	0.666667		3042	10	10
Cell	76.05	6.66667	4.70225		76.05	15.3333	8.81917
080222	128.815	12	3.05505		128.815	55.6667	10.2035
Dataset	218.188	65.3333	16.6966		218.188	76.6667	6.17342
59	369.57	18	9.07377	61	369.57	100.667	10.651
	625.982	1.66667	0.666667		625.982	59	4.04145
	1060.3	0.333333	0.333333		1060.3	37.3333	6.43774
	1795.95	0	0		1795.95	8.33333	5.04425
	3042	0	0		3042	0.333333	0.333333

## Sheet: Figure 3
Fig. 3b
Inhibition, max. outward current/ Cell	Max current from smoothed trace (smoothing window 0.01s), test window 0.04 to stim en .	Dataset ( possibly different dataset than the one used as pharmaclolgy control).	Test window previous column	Noise = 2*std of baseline smoothed trace, preStim = 0.5s, in control dataset
'051321OG'	35.0375	0	[0.04 0.1]	6.6447
'031321OG'	12.1229	9	[0.04 0.1]	5.4062
'031121OG'	28.4673	18	[0.04 0.1]	8.4923
'030421OG'	14.51	31	[0.04 0.1]	5.9729
'030221OG'	42.0766	217	[0.04 0.1]	9.9966
'102220OG'	66.4943	10	[0.04 1]	15.5624
'100620c2OG'	25.1627	23	[0.04 1]	5.9228
'082920OG'	28.3181	11	[0.04 1]	8.5588
'081920081920c2 OG'	78.2898	6	[0.04 1]	6.3461
'081620OG'	48.5233	8	[0.04 1]	7.5864
'081420081420OG'	33.3695	22	[0.04 1]	12.5481
'080720OG'	37.6229	8	[0.04 1]	12.5136
'072120072120OG'	26.5811	18	[0.04 1]	6.9169
Fig. 3c
Cell	PR only	Datasets	+Glu block	Datasets	+strychnine	Datasets	Noise = 2*std of baseline smoothed trace, preStim = 0.5
'051321OG'	35.0375	0	26.9549	3	11.5521	8	6.6447
'030221OG'	28.5384	221	26.5121	222	5.28135	224	9.9966
'081620OG'	48.5233	8	34.1751	16	6.94677	28	7.5864
080720OG'	24.2205	15	18.5663	1			9.13594
NORMALIZED:	PR only	+Glu block	+strychnine	noise
	1	0.769315	0.329708	0.189645
	1	0.928997	0.185061	0.350286
	1	0.704303	0.143164	0.156346
	1	0.766554		0.377199
Fig. 3e
Cell	PR only	Datasets	+strychnine	Datasets	+Glu block	Datasets	Noise = 2*std of baseline smoothed trace, preStim = 0.5
'081920081920c2 OG'	56.0179	6	36.4452	11	6.36217	20	6.3461
'081420081420OG'	33.3695	22	9.99719	36	10.5051	37	12.5481
'072120072120OG'	26.5811	18	17.6255	25			6.9169
NORMALIZED:	PR only		+strychnine		+Glu block		noise
	1		0.650598		0.113574		0.113287
	1		0.299591		0.31481		0.376035
	1		0.663082				0.260218
Fig. 3h
Excitation, max inward current/Cell	Max current from smoothed trace (smoothing window 0.01s), test window 0.04 to stim en .	dataset	Test window	Noise = 2*std of baseline smoothed trace, preStim = 0.5
'051321OG'	2.011	4	[0.04 0.1]	1.818
'031121OG'	-0.2913	17	[0.04 0.1]	1.9266
'030421OG'	-0.2287	19	[0.04 0.1]	1.7891
'030221OG'	1.6447	20	[0.04 0.1]	1.86
'102220OG'	10.7805	11	[0.04 1]	5.8371
100620c2OG'	5.3325	22	[0.04 1]	2.2368
'082920OG'	7.9326	8	[0.04 1]	2.0974
081920081920c2 OG	12.4184	7	[0.04 1]	2.017
'081620OG'	10.9928	6	[0.04 1]	8.2934
'081420081420OG'	8.1697	23	[0.04 1]	5.1023
'080720OG'	12.8896	13	[0.04 1]	2.9969
'072120072120OG'	5.6041	16	[0.04 1]	1.7439
Fig. 3I
Cell	PR only	dataset	+strychnine	dataset	+Glu block	dataset	Noise
'081920081920c2 OG'	12.4184	7	20.1629	12	3.41805	21	6.3461
NORMALIZED:
PR only	+strychnine	+Glu block	noise
1	1.62363	0.27524	0.511023

## Sheet: Figure 4
Fig. 4a
Inhibition charge (pC)	Control				CNO
Cell	Speed(µm/s)	Mean over trials	STE		Speed(µm/s)	Mean over trials	STE
022920	76.05	0.185036	0.0110096		76.05	0.106102	0.0177981
Dataset	159.042	0.386341	0.00888013		159.042	0.195412	0.0220842
83	332.601	0.640225	0.0462973	87	332.601	0.553259	0.0232772
	695.561	0.796597	0.0340085		695.561	0.638515	0.0603522
	1454.61	1	0.0475092		1454.61	0.574881	0.025649
	3042	0.706234	0.0279286		3042	0.469565	0.0162134
Cell	Speed(µm/s)	Mean over trials	STE		Speed(µm/s)	Mean over trials	STE
090319	76.05	0.0438688	0.0110706		76.05	0.0265248	0.0117699
Dataset	128.815	0.141952	0.0203192		128.815	0.085772	0.0101735
39	218.188	0.43051	0.0374472	41	218.188	0.273433	0.0191273
	369.57	0.747157	0.0192524		369.57	0.505571	0.00766768
	625.982	0.944669	0.0334928		625.982	0.636419	0.0280523
	1060.3	0.990726	0.0388448		1060.3	0.636251	0.00384187
	1795.95	1	0.0521029		1795.95	0.612477	0.0262949
	3042	0.619795	0.0167194		3042	0.444204	0.032207
Cell	Speed(µm/s)	Mean over trials	STE		Speed(µm/s)	Mean over trials	STE
082719	76.05	0.228139	0.0458876		76.05	0.0727118	0.0167357
Dataset	140.64	0.413996	0.0559878		140.64	0.125941	0.0119063
57	260.087	0.568209	0.101002	63	260.087	0.238596	0.00998753
	480.982	1	0.0858844		480.982	0.36482	0.00699966
	889.486	0.914373	0.118436		889.486	0.430728	0.0085063
	1644.94	0.650934	0.149537		1644.94	0.381766	0.00528286
	3042	0.494437	0.072763		3042	0.195566	0.00426293
Fig. 4b
Inhibition charge (pC)	Control				CNO
Cell	76.05	0.121389	0.037726		76.05	0.109044	0.0168847
122719c2	140.64	0.252895	0.016093		140.64	0.203455	0.0279046
Dataset	260.087	0.632232	0.0574441		260.087	0.38958	0.0393552
110	480.982	0.82708	0.0594395	117	480.982	0.607778	0.0333351
	889.486	1	0.0436412		889.486	0.673018	0.0273564
	1644.94	0.932967	0.0384746		1644.94	0.640666	0.0365383
	3042	0.651434	0.0206361		3042	0.435769	0.050022
Cell	76.05	0.0612666	0.0086609		76.05	0.0711234	0.0156089
022120	140.64	0.28101	0.0159595		140.64	0.182541	0.0127551
Dataset	260.087	0.504983	0.0581654		260.087	0.495956	0.025895
53	480.982	1	0.0275165	59	480.982	0.657409	0.0103928
	889.486	0.953027	0.00527862		889.486	0.685677	0.0401068
	1644.94	0.661165	0.0589129		1644.94	0.249649	0.00338216
	3042	0	0		3042	0	0
Cell	76.05	0.204186	0.0543239		76.05	0.11673	0.0608997
120720	128.815	0.417682	0.114169		128.815	0.11163	0.0989465
Dataset	218.188	0.689859	0.0739719		218.188	0.251282	0.190458
80	369.57	0.68729	0.0753631	81	369.57	0.496802	0.0681022
	625.982	1	0.0130054		625.982	0.484598	0.0358742
	1060.3	0.842461	0.00589293		1060.3	0.496836	0.0317597
	1795.95	0.389463	0.0808188		1795.95	0.340663	0.0836005
	3042	0.414646	0.0697724		3042	0.27072	0.0478942
Fig. 4c
Inhibition charge (pC)	Control				CNO
Cell	76.05	0.0948894	0.00322086		76.05	0.138884	0.00732781
072922	128.815	0.306814	0.0107479		128.815	0.28818	0.0160025
Dataset	218.188	0.588147	0.0211316		218.188	0.602128	0.00825267
58	369.57	0.844312	0.035195	60	369.57	1.02532	0.0125535
	625.982	0.928793	0.0227099		625.982	1.26968	0.0074647
	1060.3	1	0.0529323		1060.3	1.28045	0.0266887
	1795.95	0.824521	0.018473		1795.95	1.09318	0.036591
	3042	0.301451	0.0143183		3042	0.312854	0.0512926
Cell	76.05	0.0952077	0.0172028		76.05	0.0971283	0.00634564
072622	128.815	0.253433	0.0796756		128.815	0.267644	0.0701968
Dataset	218.188	0.568189	0.0198425		218.188	0.497977	0.125653
39	369.57	0.869221	0.0538128	40	369.57	0.830391	0.0344725
	625.982	0.906977	0.0221167		625.982	1.05968	0.0265644
	1060.3	1	0.138362		1060.3	1.06252	0.0174341
	1795.95	0.878177	0.0262914		1795.95	0.766633	0.0660759
	3042	0.323842	0.023964		3042	0.384433	0.0354404
Cell	76.05	0.184916	0.0286639		76.05	0.215242	0.0115694
072420	128.815	0.395132	0.00742404		128.815	0.285869	0.0187957
Dataset	218.188	0.578696	0.0244148		218.188	0.452299	0.0160931
45	369.57	0.860655	0.00157715	46	369.57	0.742014	0.0226996
	625.982	0.969543	0.029528		625.982	0.963669	0.0400899
	1060.3	1	0.0229903		1060.3	0.856066	0.0316855
	1795.95	0.602166	0.0406792		1795.95	0.615912	0.0508311
	3042	0.165012	0.0247783		3042	0.2247	0.0240954
Fig. 4d
Inhibition charge (pC)	Control (included in 4a)				CNO (included in 4a)				CNO+Strychnine
Cell	Speed(µm/s)	Mean over trials	STE		Speed(µm/s)	Mean over trials	STE		Speed(µm/s)	Mean over trials	STE
090319	76.05	0.0438688	0.0110706		76.05	0.0265248	0.0117699		76.05	0.0536152	0.00408963
Dataset	128.815	0.141952	0.0203192		128.815	0.085772	0.0101735		128.815	0.102535	0.00262183
39	218.188	0.43051	0.0374472	41	218.188	0.273433	0.0191273	48	218.188	0.129574	0.00260812
	369.57	0.747157	0.0192524		369.57	0.505571	0.00766768		369.57	0.187442	0.00102449
	625.982	0.944669	0.0334928		625.982	0.636419	0.0280523		625.982	0.250949	0.00368307
	1060.3	0.990726	0.0388448		1060.3	0.636251	0.00384187		1060.3	0.276395	0.00644458
	1795.95	1	0.0521029		1795.95	0.612477	0.0262949		1795.95	0.265239	0.00671058
	3042	0.619795	0.0167194		3042	0.444204	0.032207		3042	0.18285	0.00654123
Fig. 4f
Excitation charge (pC) Control					CNO
Cell	Speed(µm/s)	Mean over trials	STE		Speed(µm/s)	Mean over trials	STE
062821c4	76.05	0.2687	0.0225523		76.05	0.203642	0.00301695
Dataset	128.815	0.461885	0.0294579		128.815	0.329426	0.00516965
139	218.188	0.653738	0.0354482	140	218.188	0.544873	0.0209046
	369.57	0.820141	0.0554947		369.57	0.747891	0.00741929
	625.982	0.956179	0.0645369		625.982	0.796087	0.0243134
	1060.3	1	0.046316		1060.3	0.888124	0.0313163
	1795.95	0.824178	0.00939618		1795.95	0.739793	0.0394472
	3042	0.477517	0.018524		3042	0.366696	0.0366646
Cell	76.05	0.442597	0.0133362		76.05	0.48114	0.0175836
062221c4	128.815	0.496198	0.0190387		128.815	0.543494	0.0105148
Dataset	218.188	0.577015	0.0283378	118	218.188	0.631622	0.0419824
117	369.57	0.778437	0.0247339		369.57	0.705225	0.0267154
	625.982	0.859887	0.0138294		625.982	0.731942	0.0576082
	1060.3	1	0.0124496		1060.3	0.777789	0.0413758
	1795.95	0.948626	0.0114575		1795.95	0.6541	0.0350787
	3042	0.426957	0.0157533		3042	0.145639	0.0769712
Cell	76.05	0.313431	0.00790463		76.05	0.256786	0.0264043
061921c2	136.496	0.533589	0.0248423		136.496	0.444666	0.0200952
Dataset	244.987	0.809121	0.0232101		244.987	0.606863	0.0321003
85	439.708	1	0.00461637	86	439.708	0.787306	0.0331658
	789.197	0.959097	0.0400619		789.197	0.812764	0.0303367
	1416.47	0.839396	0.0274986		1416.47	0.615961	0.0056796
	2542.31	0.442264	0.0174447		2542.31	0.458909	0.0102662
	4563	0.280262	0.0153242		4563	0.277526	0.0209673
Fig. 4g
Nunmber of spikes
Cell	Speed(µm/s)	Mean over trials	STE		Speed(µm/s)	Mean over trials	STE
061122	76.05	0.249505	0.0861936		76.05	0.259406	0.0356252
Dataset	124.014	0.336634	0.0852176		124.014	0.508911	0.0333513
107	202.228	0.69703	0.0805821	109	202.228	0.50495	0.120749
	329.771	0.79604	0.161505		329.771	0.647525	0.193867
	537.755	1	0.169092		537.755	1.04158	0.0990099
	876.911	0.914851	0.10218		876.911	0.70495	0.11815
	1429.97	0.718812	0.201355		1429.97	0.607261	0.042491
	2331.84	0.516832	0.0544344		2331.84	0.242904	0.068799
	3802.5	0.0237624	0.0140952		3802.5	0.00792079	0
Cell	76.05	0.116279	0.0581826		76.05	0.0290698	0.0159418
060722	124.014	0.294574	0.0760849		124.014	0.20155	0.0424591
Dataset	202.228	0.660853	0.102664		202.228	0.421189	0.0724897
72	329.771	0.918605	0.0797169	75	329.771	0.717054	0.0582256
	537.755	0.895349	0.0895396		537.755	0.699612	0.0868641
	876.911	1	0.0887814		876.911	0.614341	0.072262
	1429.97	0.988372	0.157744		1429.97	0.846899	0.0764379
	2331.84	0.666667	0.198218		2331.84	0.420543	0.129729
	3802.5	0.145349	0.0502757		3802.5	0.0213178	0.0162529
Cell	76.05	0.195783	0.0183216		76.05	0.349398	0.0618021
062221	128.814	0.388554	0.0666065		128.814	0.246988	0.0887405
Dataset	218.186	0.46988	0.0365191		218.186	0.439759	0.0911611
40	369.564	0.792169	0.0398457	143	369.564	0.668675	0.126614
	625.971	1	0.146108		625.971	0.807229	0.168755
	1060.27	0.981928	0.0159383		1060.27	0.490964	0.173212
	1795.9	0.575301	0.0933735		1795.9	0.475904	0.184916
	3041.9	0.11747	0.0427032		3041.9	0.177711	0.0532886
	5152.39	0.144578	0.0188102		5152.39	0.168675	0.0836894

## Sheet: Figure 5
Fig. 5c-5e
Individual FOVs, deltaF/F averaged over stimulus time, averaged over ROIs.
	Speed (µm/s)	Avg. over ROIs	STE
Data	76.05	0.0855725	0.0470198
092321	128.815	0.194363	0.0561823
Dataset	218.188	0.0769848	0.0376258
8	369.57	0.047642	0.0358284
	625.982	0.0688836	0.0362125
	1060.3	0.773314	0.0972607
	1795.95	1.3881	0.163916
	3042	0.544504	0.0580537
Data	76.05	0.144375	0.0491042
100321	128.815	0.115742	0.0456485
Dataset	218.188	0.0822862	0.0431787
11	369.57	0.115947	0.0460898
	625.982	0.158906	0.0733265
	1060.3	0.02298	0.0484857
	1795.95	0.308889	0.095702
	3042	0.535849	0.106165
Data	76.05	0.0321624	0.0399652
070722	128.815	0.216117	0.0539063
Dataset	218.188	0.238692	0.0718702
129	369.57	0.191877	0.0518672
	625.982	0.15782	0.05581
	1060.3	0.697212	0.122293
	1795.95	0.578185	0.0687992
	3042	0.0514274	0.0399482
Data	76.05	0.243197	0.0341175
100321	128.815	0.195303	0.0268466
Dataset	218.188	0.134033	0.0328301
20	369.57	0.184096	0.0531758
	625.982	0.14147	0.0439966
	1060.3	0.318695	0.0487677
	1795.95	0.819603	0.0985642
	3042	0.868521	0.0958936
Data	76.05	0.0916568	0.0579137
091721	128.815	0.0881462	0.0220059
Dataset	218.188	0.0945563	0.034516
22	369.57	0.130336	0.040839
	625.982	0.152294	0.0664291
	1060.3	0.0949066	0.0216116
	1795.95	0.74199	0.115813
	3042	0.966822	0.157156
Data	76.05	0.195627	0.0350565
091721	128.815	0.410234	0.0569289
Dataset	218.188	0.381199	0.0546546
26	369.57	0.255959	0.0370066
	625.982	0.254789	0.0312935
	1060.3	0.466423	0.0544661
	1795.95	0.736666	0.0920213
	3042	0.227794	0.0282567
Data	76.05	0.210455	0.0218637
092321	128.815	0.405882	0.0385063
Dataset	218.188	0.367894	0.0482967
29	369.57	0.472316	0.0601434
	625.982	0.71854	0.0654103
	1060.3	1.10364	0.0844681
	1795.95	1.17696	0.100009
	3042	0.451073	0.0322953
Data	76.05	0.257731	0.0709862
100321	128.815	0.0864371	0.0345795
Dataset	218.188	0.173426	0.055448
29	369.57	0.0670386	0.0509588
	625.982	0.153165	0.0461462
	1060.3	0.144222	0.0480359
	1795.95	0.39977	0.0619982
	3042	0.376676	0.0876057
Data	76.05	0.0964252	0.0307929
092321	128.815	0.144808	0.0247655
Dataset	218.188	0.110035	0.0197351
35	369.57	0.068549	0.0197735
	625.982	0.200159	0.0445624
	1060.3	0.553636	0.0701608
	1795.95	1.18379	0.143582
	3042	2.37334	0.179561
Data	76.05	0.36705	0.0441205
092321	128.815	0.488148	0.0419149
Dataset	218.188	0.363511	0.0427621
41	369.57	0.455199	0.0478014
	625.982	0.526952	0.0391922
	1060.3	1.42114	0.0857022
	1795.95	1.79818	0.113827
	3042	0.318283	0.0332989
Data	76.05	0.528288	0.0699505
092321	128.815	0.374175	0.0781978
Dataset	218.188	0.788288	0.103807
44	369.57	1.10804	0.116855
	625.982	2.13907	0.264606
	1060.3	1.81893	0.187478
	1795.95	1.9719	0.197624
	3042	0.520595	0.0847132
Data	76.05	0.077373	0.0327538
070722	128.815	0.176218	0.03924
Dataset	218.188	0.144076	0.0365147
50	369.57	0.129231	0.0319207
	625.982	0.195013	0.0485042
	1060.3	0.263131	0.0460378
	1795.95	1.12492	0.132745
	3042	1.34111	0.151665
Data	76.05	0.0938502	0.0668562
070722	128.815	0.207365	0.079116
Dataset	218.188	0.126226	0.0516895
61	369.57	0.171409	0.0502987
	625.982	0.241928	0.0425163
	1060.3	0.238026	0.0934264
	1795.95	0.49079	0.112673
	3042	0.589919	0.136078
Data	76.05	0.110483	0.0619297
070722	128.815	0.314365	0.101369
Dataset	218.188	0.401619	0.0823207
7	369.57	0.62765	0.134272
	625.982	0.840034	0.159474
	1060.3	1.30006	0.295937
	1795.95	1.89871	0.472615
	3042	0.121486	0.0905402
Fig. 5f
Individual FOVs, deltaF/F averaged over stimulus time, averaged over ROIs.
	Masked gratings				Full-field gratings
	Speed (µm/s)	Avg. over ROIs	STE		Speed (µm/s)	Avg. over ROIs	STE
Data	76.05	0.292651	0.029253		76.05	0.0855725	0.0470198
092321	128.815	0.580423	0.0433456		128.815	0.194363	0.0561823
Dataset	218.188	0.589562	0.0535066		218.188	0.0769848	0.0376258
10	369.57	0.916284	0.0721565	8	369.57	0.047642	0.0358284
	625.982	1.85117	0.13707		625.982	0.0688836	0.0362125
	1060.3	3.3173	0.222567		1060.3	0.773314	0.0972607
	1795.95	4.21336	0.243795		1795.95	1.3881	0.163916
	3042	2.84542	0.16625		3042	0.544504	0.0580537
Data	76.05	0.242007	0.0333701		76.05	0.119426	0.031326
0923212	128.815	0.732587	0.056446		128.815	0.130647	0.0311608
Dataset	218.188	1.22665	0.0981583		218.188	0.120441	0.0512222
40	369.57	2.03939	0.142026	36	369.57	0.134589	0.0293486
	625.982	2.12867	0.123975		625.982	0.0904311	0.0253391
	1060.3	2.02138	0.157273		1060.3	0.411836	0.0652879
	1795.95	4.26338	0.235291		1795.95	1.19136	0.0994835
	3042	2.66353	0.162112		3042	1.15208	0.101767
Data	76.05	0.236106	0.0459744		76.05	0.0938502	0.0668562
070722	128.815	0.195761	0.0423702		128.815	0.207365	0.079116
Dataset	218.188	0.75699	0.100921		218.188	0.126226	0.0516895
60	369.57	1.26326	0.145928	61	369.57	0.171409	0.0502987
	625.982	2.43812	0.22464		625.982	0.241928	0.0425163
	1060.3	2.57584	0.227746		1060.3	0.238026	0.0934264
	1795.95	3.46401	0.311017		1795.95	0.49079	0.112673
	3042	1.24275	0.131038		3042	0.589919	0.136078
Data	76.05	0.160968	0.0312443		76.05	0.0321624	0.0399652
070722	128.815	0.153659	0.0240204		128.815	0.216117	0.0539063
Dataset	218.188	0.665347	0.0654193		218.188	0.238692	0.0718702
130	369.57	0.636354	0.0507527	129	369.57	0.191877	0.0518672
	625.982	1.41539	0.0804645		625.982	0.15782	0.05581
	1060.3	1.37434	0.0854674		1060.3	0.697212	0.122293
	1795.95	1.7071	0.0955578		1795.95	0.578185	0.0687992
	3042	0.928244	0.0586403		3042	0.0514274	0.0399482
Fig. 5g
Individual FOVs, deltaF/F averaged over stimulus time, averaged over ROIs.
	Masked gratings				Bright spots
	diameter (µm)	Avg. over ROIs	STE		diameter (µm)	Avg. over ROIs	STE
Data	58.5	0.02055	0.0267861		58.5	0.0205799	0.0249555
092321	183.857	1.16766	0.155498		187.2	3.94311	0.47651
Dataset	309.214	2.10792	0.167823		304.2	2.52837	0.184442
32	434.571	2.41224	0.171269	31	432.9	0.525716	0.0530755
	559.929	0.911319	0.0837471		561.6	0.184908	0.0280435
	685.286	1.13618	0.105246		690.3	0.0907847	0.0232581
	810.643	0.64004	0.0996695		807.3	0.0984468	0.026536
	936	0.450724	0.0813763		936	0.129603	0.0241708
Data	58.5	0.0413165	0.0226844		58.5	0.0482238	0.0406045
070722	183.857	0.796799	0.110111		187.2	1.76773	0.221549
Dataset	309.214	2.9106	0.1921		304.2	1.31508	0.16221
9	434.571	2.19511	0.163166	11	432.9	0.5984	0.121548
	559.929	1.02376	0.0923916		561.6	0.130572	0.0497801
	685.286	0.732557	0.0748691		690.3	0.252565	0.0570498
	810.643	0.372723	0.0515722		807.3	0.143483	0.0357201
	936	0.318892	0.0420657		936	0.104609	0.0332804
Data	58.5	0.289677	0.0775542		58.5	0.0122622	0.0231388
070722	183.857	1.74384	0.188676		187.2	2.85743	0.246658
Dataset	309.214	4.28471	0.363766		304.2	1.93372	0.164343
52	434.571	3.65539	0.288559	57	432.9	0.434933	0.0534699
	559.929	2.73982	0.200261		561.6	0.170087	0.0227583
	685.286	1.86058	0.194758		690.3	0.0159778	0.0170107
	810.643	1.09879	0.11582		807.3	0.0604618	0.0228897
	936	0.809302	0.141714		936	0.129467	0.0279445
Data	58.5	0.0921802	0.0223586		58.5	0.0433767	0.0203222
070722	183.857	2.61089	0.208692		187.2	1.90851	0.122013
Dataset	309.214	4.32952	0.186222		304.2	2.09268	0.125654
125	434.571	2.27679	0.110137	126	432.9	0.357985	0.0357409
	559.929	2.25581	0.130309		561.6	0.141085	0.0170555
	685.286	1.7228	0.100476		690.3	0.129328	0.0245224
	810.643	1.90912	0.11498		807.3	0.053866	0.0200494
	936	1.3027	0.0846347		936	0.0585823	0.0171111
Comparison of diameter at maximum response, and fraction of suppression, response(d=936)/response(d=max)
Idividual ROIs
Data	diamOfMaxima	percentSupressions	Data	diamOfMaxima	percentSupressions
092321	187.2	0.0176699	092321	309.214	0.583654
Dataset	187.2	0.0305853	Dataset	434.571	0.631379
31	304.2	0.0407501	32	434.571	0.0849083
Spots	187.2	0.0756107	Gratings	309.214	0.0829662
	187.2	0.0046634		434.571	0.274887
	187.2	0.0444536		434.571	0.0883375
	187.2	0.0302111		309.214	0.5263
	187.2	0.0118763		434.571	0.210129
	187.2	0.0700441		434.571	0.265017
	187.2	0.0156651		434.571	0.0668933
	304.2	-0.00243571		434.571	0.0803287
	187.2	0.0225548		309.214	0.352512
	304.2	0.00667557		434.571	0.171674
	187.2	0.0173681		434.571	0.286823
	187.2	0.0160597		434.571	0.207129
	304.2	0.121072		309.214	0.0334626
	187.2	0.137695		434.571	0.215904
	304.2	0.0183305		434.571	0.165737
	187.2	-0.000858262		309.214	0.468442
	304.2	-0.00915063		434.571	0.47312
	187.2	0.0142954		434.571	0.252727
	304.2	0.0265694		434.571	0.23928
	187.2	0.0388428		434.571	0.0289775
	187.2	0.0317392		434.571	0.187916
	187.2	0.0104163		434.571	0.097742
	187.2	0.021114		309.214	0.325385
	304.2	0.0218884		434.571	0.073668
	304.2	0.136139		434.571	0.183291
				309.214	0.650205
Avg.	224.807	0.0346373	Avg.	399.99	0.252027
STE	1.98731	0.00139827	STE	1.9662	0.00628078
Data	diamOfMaxima	percentSupressions	Data	diamOfMaxima	percentSupressions
070722	304.2	0.0481357	070722	309.214	0.295939
Dataset	187.2	0.0196593	Dataset	309.214	0.0505405
126	304.2	0.04673	125	309.214	0.332634
Spots	304.2	-0.0428323	Gratings	309.214	0.341291
	304.2	-0.0404838		309.214	0.0490227
	304.2	0.0545809		309.214	0.30885
	304.2	0.0821828		309.214	0.416509
	187.2	0.0900908		309.214	0.404912
	304.2	0.0293818		183.857	0.342491
	304.2	-0.030942		309.214	0.389925
	187.2	0.0340831		309.214	0.510619
	304.2	0.00902724		309.214	0.579631
	304.2	0.038284		183.857	0.343146
	304.2	0.100702		183.857	0.393024
	187.2	-0.0169584		183.857	0.321354
	187.2	0.139169		183.857	0.351846
	187.2	0.0701699		309.214	0.205255
	187.2	0.0244477		309.214	0.306892
	187.2	0.0879825		309.214	0.142775
	304.2	0.0172177		309.214	0.332908
	187.2	0.0331831		309.214	0.526521
	304.2	0.113906		309.214	0.200344
	187.2	0.0698395		183.857	0.384021
	304.2	0.021539		309.214	0.163034
	187.2	0.0404648		309.214	0.294428
	304.2	0.0178603		183.857	0.225136
	187.2	-0.0186909		309.214	0.34714
	304.2	0.0201362		309.214	0.414518
	187.2	0.0472524		183.857	0.228839
	304.2	-0.0285933		309.214	0.261297
	304.2	0.0198545		309.214	0.421683
	304.2	0.0882259		309.214	0.266387
	304.2	0.0150857		309.214	0.309353
	187.2	0.0228081		183.857	0.240164
	187.2	0.0704145		309.214	0.265035
	304.2	-0.0528937		309.214	0.452329
	187.2	0.0198788		309.214	0.261675
	304.2	0.124439		309.214	0.231362
	187.2	-0.075157		309.214	0.10022
	187.2	0.0612441		309.214	0.173885
	304.2	0.012676		309.214	0.103236
	304.2	0.0825871		309.214	0.346564
	304.2	-0.028199		309.214	0.0891532
	304.2	0.0264271		309.214	0.358171
	304.2	-0.0637785		309.214	0.102151
	187.2	0.0614604		309.214	0.116794
	187.2	0.0244131		309.214	0.114653
	187.2	0.0228469		309.214	0.558119
	304.2	-0.0696761		309.214	-0.0194786
	187.2	0.0470428		309.214	0.0451489
	187.2	-0.0482277		183.857	0.282862
				183.857	0.240436
				309.214	0.44271
				309.214	0.211605
				309.214	0.464444
				309.214	0.204554
				309.214	0.33881
				183.857	0.299912
				309.214	0.322158
				309.214	0.255124
				183.857	0.365934
				309.214	0.305949
				183.857	0.298453
				309.214	0.190843
				309.214	0.748084
				309.214	0.379168
				309.214	0.164519
				309.214	0.191404
				309.214	0.216779
				309.214	0.318388
				309.214	0.456856
				309.214	0.250595
				309.214	0.228703
Avg.	251.435	0.0282157	Avg.	285.173	0.290133
STE	1.15289	0.000990011	STE	0.680751	0.00186993

## Sheet: Figure 6
Fig. 6a
Individual FOVs, deltaF/F averaged over stimulus time, averaged over ROIs.
Data	Angle	Mean ROIs deltaF/F	STE
092321	180	1.53119	0.136946
Dataset	225	1.7285	0.200145
45	270	2.42305	0.20944
	315	0.307114	0.0462865
	0	1.31011	0.117874
	45	2.36397	0.253356
	90	1.29931	0.146459
	135	0.314192	0.0285794
Fig. 6b
Data	Angle	Mean ROIs deltaF/F	STE
100321	180	0.932054	0.176403
Dataset	225	1.46198	0.216197
14	270	0.221224	0.0324124
	315	0.282873	0.0587441
	0	0.339586	0.0655005
	45	0.195073	0.0402328
	90	0.380193	0.0863097
	135	0.341431	0.0505555
Fig. 6c
Data	Angle	Mean ROIs deltaF/F	STE
100321	180	0.227637	0.0528143
Dataset	225	0.250044	0.0595216
24	270	0.136603	0.0419127
	315	0.119529	0.0440695
	0	0.252932	0.0588884
	45	0.317201	0.0715823
	90	0.310038	0.0603164
	135	0.294576	0.0682444
Fig. 6c-6f.
Individual ROI data
PO	OSI	PD	DSI	Data	Dataset
34.7897	0.625569	194.508	0.297142	070722	49
33.0778	0.812271	192.25	0.254903
40.1317	0.507708	282.947	0.146991
42.0867	0.697021	245.561	0.339772
33.9775	0.491582	150.437	0.182578
34.7962	0.448577	245.398	0.0854203
32.7391	0.902266	205.671	0.397137
27.3198	0.582485	193.372	0.460091
32.6185	0.253943	152.317	0.3512
29.49	0.760784	200.158	0.35027
38.3133	0.420502	359.765	0.0379611
19.7544	0.525595	228.48	0.203833
30.2634	0.707145	217.933	0.212742
31.7775	0.526831	199.09	0.242745
34.4206	0.710131	220.458	0.381382
38.7749	0.75792	208.79	0.0930452
37.015	0.485315	197.054	0.233599
113.509	0.17166	234.584	0.218811
94.3611	0.26797	24.2955	0.203967
29.2426	0.469135	189.556	0.200846
45.4566	0.49404	214.836	0.186792
36.2442	0.489665	244.143	0.23109
41.7172	0.743402	339.28	0.0450767
45.2354	0.369097	249.556	0.35137
31.3853	0.759728	225.892	0.481902
26.9363	0.466367	215.678	0.400067
54.8795	0.308112	268.59	0.314455
61.9472	0.178647	287.038	0.229653
133.14	0.121018	79.4899	0.0546837
31.1527	0.489471	211.879	0.490664
25.1024	0.628712	196.222	0.208435
44.9248	0.657873	236.585	0.366634
41.5504	0.408682	229.634	0.248693
43.5039	0.702641	232.359	0.173523
26.23	0.468958	3.81504	0.289842
35.3607	0.532768	162.993	0.0919229
34.6867	0.673657	243.89	0.189657
92.4519	0.212785	70.2205	0.361316
33.1679	0.878259	29.7322	0.433121
20.8998	0.537145	176.222	0.374578
45.7739	0.598043	222.909	0.26207
40.2114	0.652069	212.587	0.301993
42.5021	0.488973	242.595	0.4385
28.6603	0.426527	187.597	0.464711
38.4458	0.717856	238.043	0.278341
40.1298	0.452573	237.588	0.386758
25.1716	0.698045	231.585	0.224863
26.521	0.52246	213.019	0.617939
39.1603	0.722866	218.866	0.397018
35.1001	0.601036	226.246	0.756153
30.8738	0.779757	238.482	0.310735
45.8851	0.261878	293.397	0.232453
49.1311	0.520421	247.173	0.436982
36.4923	0.58866	174.399	0.0957032
103.349	0.209276	276.113	0.20738
43.706	0.450022	109.989	0.167246
42.2643	0.51651	13.0859	0.343306
25.6005	0.240543	248.821	0.343933
89.455	0.408757	198.114	0.221662	Data	Dataset
100.901	0.557383	280.402	0.234563	070722	124
66.5785	0.305233	159.306	0.109872
110.14	0.293938	290.404	0.0561902
139.305	0.32286	306.914	0.420969
77.3881	0.451658	161.501	0.173133
94.9851	0.160509	242.932	0.295859
119.013	0.14203	279.853	0.323288
121.613	0.291421	208.984	0.0287782
75.408	0.221852	237.085	0.190342
98.8632	0.325949	237.54	0.194273
160.638	0.0448512	189.846	0.177654
72.2247	0.392087	141.492	0.156888
82.7466	0.445995	198.448	0.131534
48.9593	0.57479	244.444	0.123842
77.7302	0.17827	227.035	0.0768795
85.5441	0.435522	228.582	0.344929
84.5981	0.438297	210.497	0.271983
66.0868	0.419604	345.607	0.144289
68.1293	0.601105	265.102	0.14629
69.1275	0.379537	14.0456	0.362657
87.4012	0.50749	211.516	0.133087
79.0994	0.372906	280.577	0.496779
63.552	0.420759	295.706	0.337255
122.908	0.142369	257.215	0.0187051
27.4404	0.248039	327.227	0.315005
91.945	0.226501	130.441	0.3252
86.0343	0.15066	161.3	0.261332
108.457	0.44593	99.1733	0.13221
148.426	0.19741	301.838	0.172692
43.9345	0.551279	158.478	0.150862
13.7734	0.373932	190.865	0.153798	Data	Dataset
20.491	0.313265	112.762	0.0130333	042022	16
8.45175	0.136197	269.418	0.10789
18.1413	0.449023	63.177	0.0824965
21.6486	0.38764	223.395	0.112337
17.6329	0.360128	218.467	0.217519
20.1745	0.39763	222.853	0.055897
15.3144	0.488225	194.552	0.285369
13.027	0.166845	198.095	0.208
17.3338	0.288323	261.859	0.145677
15.6786	0.373996	226.182	0.120127
1.28042	0.438387	217.513	0.564769
9.08783	0.563069	178.542	0.815469
0.388804	0.388848	217.375	0.353409
29.3448	0.336601	213.955	0.266246
32.2443	0.346383	211.815	0.237665
28.3763	0.208915	215.563	0.296141
18.252	0.352436	205.779	0.14636
8.73882	0.396691	220.091	0.349808
32.4377	0.140088	209.085	0.354047
43.3821	0.228619	187.39	0.0282238
116.384	0.113274	244.586	0.178292
142.259	0.536431	142.969	0.289549	Data	Dataset
150.703	0.394868	65.9893	0.304027	042022	22
9.81622	0.539346	339.878	0.434082
77.5232	0.393025	169.695	0.221289
130.045	0.172615	289.014	0.147581
151.48	0.647833	310.723	0.360779
102.644	0.485318	90.3341	0.635964
94.2243	0.615224	256.347	0.681305
134.149	0.255623	117.562	0.556846
71.6378	0.220433	4.18306	0.17904
178.375	0.478471	44.8911	0.406368
66.7471	0.309162	64.7558	0.548222
111.883	0.458961	108.338	0.455146
12.625	0.396619	245.118	0.367283	Data	Dataset
31.0953	0.246222	213.302	0.464835	042022	23
157.388	0.316035	304.568	0.64797
117.574	0.135087	123.982	0.451593
64.8618	0.116666	222.327	0.257358
15.5418	0.0674978	257.632	0.31833
172.707	0.273594	217.509	0.169529
89.0342	0.195552	326.015	0.257953
54.2515	0.240414	244.672	0.612768
110.265	0.276062	144.034	0.421729
144.762	0.19334	12.2732	0.310659
43.88	0.43647	220.855	0.688801
134.061	0.0394267	275.482	0.107852
10.4922	0.322392	304.511	0.190999
13.2078	0.3647	193.542	0.459423
15.9822	0.120132	209.098	0.213829
10.6238	0.307755	214.918	0.664326
73.5958	0.281116	33.9733	0.271495
7.41325	0.436672	326.51	0.494389
90.3137	0.313726	39.6505	0.134998	Data	Dataset
90.8034	0.803367	328.939	0.0892295	041122	9
90.4075	0.40746	20.4877	0.0380135
85.3916	0.20354	16.9856	0.086425	Data	Dataset
59.9025	0.380657	354.192	0.154833	092321	45
58.5661	0.349121	67.0609	0.0733158
70.62	0.385582	284.05	0.0372784
88.855	0.278772	271.528	0.404744
55.6439	0.207905	303.401	0.150052
72.4908	0.294939	336.667	0.0818981
66.2517	0.317471	354.937	0.0515457
51.1196	0.31888	57.2105	0.119483
70.1155	0.322572	306.7	0.0182527
78.637	0.400748	193.428	0.027628
72.393	0.370815	255.252	0.0264732
75.7214	0.200598	267.832	0.138293
72.7401	0.279454	304.315	0.128047
82.5391	0.293672	325.983	0.112766
76.6688	0.273296	329.834	0.174413
78.4342	0.314252	265.119	0.315092
77.0434	0.256068	222.891	0.175756
62.264	0.345953	286.609	0.107794
69.358	0.255721	284.178	0.141174
59.7129	0.382887	141.367	0.00647484
92.0053	0.129198	139.045	0.264187
74.4928	0.274031	303.673	0.0827655
88.7456	0.256963	277.951	0.210815
75.7686	0.336125	291.46	0.141464
70.1793	0.450406	68.3667	0.112856
72.3837	0.559862	54.8805	0.16197
5.62062	0.551935	183.012	0.477659	Data	Dataset
25.7292	0.328138	185.831	0.514886	100321	14
15.0444	0.285965	213.202	0.311663
25.0654	0.318738	242.221	0.325302
70.9079	0.387951	193.622	0.297004
45.1837	0.198351	202.028	0.489498
18.3195	0.317008	209.973	0.347808
2.15387	0.546718	183.781	0.507269
52.8321	0.572979	216.336	0.685262
13.2374	0.46351	183.793	0.433362
27.2141	0.127292	215.519	0.336465
24.0171	0.32536	217.365	0.376771
35.8414	0.288031	204.455	0.386863
55.9976	0.187523	193.887	0.360628
44.3542	0.383735	214.421	0.451925
20.8093	0.207677	218.502	0.276999
27.1182	0.219456	211.047	0.368734
110.226	0.385322	145.16	0.263124
34.7174	0.578672	209.399	0.597408
43.9386	0.382185	239.535	0.628671
14.2964	0.0866005	187.442	0.300949
25.4944	0.39365	237.493	0.28269	Data	Dataset
42.8328	0.433561	214.87	0.617256	100321	24
31.0003	0.451822	37.1137	0.326494
39.8047	0.138017	48.5083	0.373022
33.543	0.538811	205.685	0.652573
6.72878	0.426893	356.412	0.268259
41.2377	0.357834	71.3955	0.295914
21.486	0.347643	44.4262	0.339391
58.9073	0.456061	80.9055	0.276912
169.669	0.124011	16.8181	0.0764641
15.141	0.0722769	176.493	0.375697
51.0065	0.035653	96.7348	0.341909
11.5894	0.364034	340.394	0.378107
78.6027	0.531012	82.1764	0.222063
17.0921	0.217368	93.118	0.224738
29.1693	0.453131	327.754	0.261052
78.0829	0.436646	230.917	0.379476
124.091	0.661865	139.347	0.654762
20.3524	0.358084	329.52	0.212217
103.19	0.408665	50.0716	0.492215
159.981	0.708941	160.37	0.877059
8.66855	0.178669	351.585	0.1558
107.639	0.129047	97.4417	0.0873921
29.9346	0.160869	6.86543	0.181356
154.915	0.0641587	27.0666	0.35174
144.967	0.349857	333.447	0.411874
29.4608	0.153035	206.942	0.433994
31.2566	0.311744	205.473	0.402417
89.2599	0.555766	78.213	0.256011
38.3495	0.307079	271.792	0.255073
45.6411	0.268641	104.323	0.365948
61.2065	0.115604	81.1153	0.548498
36.7367	0.506706	233.401	0.360274	Data	Dataset
37.5961	0.212925	207.975	0.19557	112621	9
102.575	0.306912	160.277	0.133429
47.0634	0.302641	287.106	0.324992
67.8654	0.428549	236.2	0.532658
77.4995	0.280542	56.7266	0.166784
77.3346	0.250649	298.244	0.462441
91.9175	0.442745	100.705	0.123818
60.2916	0.370436	246.185	0.388155
149.278	0.194016	3.77363	0.0545904
129.645	0.479679	240.306	0.0631724	Data	Dataset
28.0506	0.465275	191.919	0.246697	112621	55
13.5757	0.205496	141.682	0.174948
15.3688	0.499231	54.6431	0.177528
163.93	0.117332	47.6973	0.184794
71.2616	0.433534	210.255	0.140698
13.9448	0.375863	52.2503	0.17875
177.964	0.666199	357.933	0.796422
100.604	0.296884	95.1158	0.318079

## Sheet: Supplementary Fig. 2
Supplemental Fig. 2a, 2b: see Figure 1a
Supplemental Fig. 2c
	Control				Strychnine
Cell	Speed(µm/s)	Mean over trials	STE		Speed(µm/s)	Mean over trials	STE
072720	76.05	231.073	4.33262		76.05	202.15	27.6547
Dataset	128.815	316.119	11.3679		128.815	250.655	16.6615
17	218.188	321.1	10.3794	20	218.188	304.611	15.9005
	369.57	338.901	26.5074		369.57	312.801	14.8911
	625.982	294.707	26.9178		625.982	329.915	17.0979
	1060.3	273.875	2.89683		1060.3	316.14	21.5318
	1795.95	179.482	11.8783		1795.95	200.463	7.55577
	3042	74.5803	3.11186		3042	50.3082	2.57277
Cell	Speed(µm/s)	Mean over trials	STE		Speed(µm/s)	Mean over trials	STE
072720	76.05	256.417	12.2948		76.05	147.457	15.0839
Dataset	140.64	299.086	3.22913		140.64	175.829	9.04097
42	260.087	349.895	15.6502	51	260.087	272.431	31.4708
	480.982	394.548	15.02		480.982	235.536	25.6007
	889.486	391.306	29.4078		889.486	238.952	27.03
	1644.94	235.884	13.0753		1644.94	173.666	13.858
	3042	98.9202	3.29377		3042	46.6075	1.30176

## Sheet: Supplementary Fig. 5
Supplemental Fig. 5d: see figure 3e and 3h.

## Sheet: Supplementary Fig. 7
Supplementary Fig. 7b
Inhibition charge (pC)	Control (included in 4a)				CNO (included in 4a)				CNO+Strychnine				CNO+Str.+gabazine
Cell	Speed(µm/s)	Mean over trials	STE		Speed(µm/s)	Mean over trials	STE		Speed(µm/s)	Mean over trials	STE		Speed(µm/s)	Mean over trials	STE
122719c2	76.05	365.467	113.582		76.05	328.3	50.835		76.05	310.668	53.0203		76.05	51.0432	0.684725
Dataset	140.64	761.393	48.4513		140.64	612.544	84.0127		140.64	379.074	75.863		140.64	88.8152	2.68255
110	260.087	1903.47	172.947	117	260.087	1172.91	118.487	122	260.087	623.556	20.9701	124	260.087	106.943	7.56382
	480.982	2490.1	178.955		480.982	1829.84	100.362		480.982	543.651	92.093		480.982	147.734	4.80531
	889.486	3010.71	131.391		889.486	2026.26	82.362		889.486	807.039	8.33821		889.486	186.666	5.66262
	1644.94	2808.89	115.836		1644.94	1928.86	110.006		1644.94	797.341	11.028		1644.94	157.748	4.17951
	3042	1961.28	62.1294		3042	1311.97	150.602		3042	332.561	82.3906		3042	129.186	0.419614
Supplementary Fig. 7d, see Fig. 4F
Supplementary Fig. 7F, see Fig. 4G

## Sheet: Supplementary Fig. 8
Supplemental Fig. 8b (subset of data in Fig. 4a, 4b)
Inhibition charge	Control				CNO
Cell	Speed(µm/s)	Mean over trials	STE		Speed(µm/s)	Mean over trials	STE
022120	76.05	0.0612666	0.0086609		76.05	0.0711234	0.0156089
Dataset	140.64	0.28101	0.0159595		140.64	0.182541	0.0127551
53	260.087	0.504983	0.0581654		260.087	0.495956	0.025895
	480.982	1	0.0275165	59	480.982	0.657409	0.0103928
	889.486	0.953027	0.00527862		889.486	0.685677	0.0401068
	1644.94	0.661165	0.0589129		1644.94	0.249649	0.00338216
	3042	0	0		3042	0	0
Cell	Speed(µm/s)	Mean over trials	STE		Speed(µm/s)	Mean over trials	STE
090319	76.05	0.0438688	0.0110706		76.05	0.0265248	0.0117699
Dataset	128.815	0.141952	0.0203192		128.815	0.085772	0.0101735
39	218.188	0.43051	0.0374472	41	218.188	0.273433	0.0191273
	369.57	0.747157	0.0192524		369.57	0.505571	0.00766768
	625.982	0.944669	0.0334928		625.982	0.636419	0.0280523
	1060.3	0.990726	0.0388448		1060.3	0.636251	0.00384187
	1795.95	1	0.0521029		1795.95	0.612477	0.0262949
	3042	0.619795	0.0167194		3042	0.444204	0.032207
Cell	Speed(µm/s)	Mean over trials	STE		Speed(µm/s)	Mean over trials	STE
082719	76.05	0.228139	0.0458876		76.05	0.0727118	0.0167357
Dataset	140.64	0.413996	0.0559878		140.64	0.125941	0.0119063
57	260.087	0.568209	0.101002	63	260.087	0.238596	0.00998753
	480.982	1	0.0858844		480.982	0.36482	0.00699966
	889.486	0.914373	0.118436		889.486	0.430728	0.0085063
	1644.94	0.650934	0.149537		1644.94	0.381766	0.00528286
	3042	0.494437	0.072763		3042	0.195566	0.00426293
Cell	Speed(µm/s)	Mean over trials	STE		Speed(µm/s)	Mean over trials	STE
122719c2	76.05	0.121389	0.037726		76.05	0.109044	0.0168847
Dataset	140.64	0.252895	0.016093		140.64	0.203455	0.0279046
110	260.087	0.632232	0.0574441		260.087	0.38958	0.0393552
	480.982	0.82708	0.0594395	117	480.982	0.607778	0.0333351
	889.486	1	0.0436412		889.486	0.673018	0.0273564
	1644.94	0.932967	0.0384746		1644.94	0.640666	0.0365383
	3042	0.651434	0.0206361		3042	0.435769	0.050022
Supplemental Fig. 8c
Excitation charge	Control				CNO
Cell	76.05	0.409714	0.0858594		76.05	0.826799	0.0633998
022920	159.042	0.597338	0.0323245		159.042	0.221779	0
Dataset	332.601	0.547629	0.0585991		332.601	0.693217	0
81	695.561	1	0.0407449	86	695.561	0.906122	0
	1454.61	0.811442	0.0679212		1454.61	1.18615	0.0292225
	3042	0.618562	0.0452979		3042	0.539358	0.017095
Cell	76.05	0.362006	0.0280522		76.05	0.26621	0.0171985
090319	128.815	0.561725	0.0180452		128.815	0.357588	0.0351917
Dataset	218.188	0.606043	0.0195261		218.188	0.523283	0.0218882
38	369.57	0.764318	0.0487149	42	369.57	0.59461	0.0644507
	625.982	0.96516	0.0204863		625.982	0.740502	0.0124087
	1060.3	1	0.0321094		1060.3	0.749502	0.0268244
	1795.95	0.617083	0.0182146		1795.95	0.41147	0.00538756
	3042	0.214684	0.0123446		3042	0.210431	0.0139577
Cell	76.05	0.403119	0.0212141		76.05	0.412885	0.0129415
082719	140.64	0.467419	0.027693		140.64	0.544428	0.0272117
Dataset	260.087	0.670302	0.0271911		260.087	0.843463	0.0362945
58	480.982	0.785349	0.055267	64	480.982	1.18846	0.0382781
	889.486	1	0.0321496		889.486	1.40096	0.0305669
	1644.94	0.811335	0.049196		1644.94	0.885627	0.047628
	3042	0.290137	0.0234552		3042	0.292551	0.00567919
Supplemental Fig. 8d
Excitation charge	Control				CNO
Cell	76.05	0.743378	0.110389		76.05	0.75697	0.13754
022120	159.042	0.824918	0.0244468		159.042	1.40392	0.0514857
Dataset	332.601	0.784254	0.0875921		332.601	1.22753	0.0679783
54	695.561	1	0.048341	58	695.561	1.29451	0.0198399
	1454.61	0.702754	0.22776		1454.61	0.633206	0.0453907
	3042	0.357572	0.0158137		3042	0.312619	0.0137273
Cell	76.05	0.359932	0.00757817		76.05	0.420277	0.0697118
122719c2	140.64	0.52483	0.0248402		140.64	0.51837	0.0359617
Dataset	260.087	0.681694	0.0247785		260.087	0.79832	0.0642805
109	480.982	0.818372	0.0239262	118	480.982	0.72806	0.025308
	889.486	1	0.027984		889.486	0.875354	0.0201827
	1644.94	0.760104	0.0600671		1644.94	0.737116	0.0474936
	3042	0.434845	0.0173314		3042	0.376861	0.019582
Cell	76.05	0.277636	0.0452012		76.05	0.288499	0.330632
120720	128.815	0.490736	0.0434331		128.815	1.3446	0.193132
Dataset	218.188	0.762646	0.156003		218.188	1.43011	0.151786
79	369.57	1	0.109274	82	369.57	0.672465	0.0665353
	625.982	0.481785	0.0171881		625.982	0.883001	0.0603299
	1060.3	0.468522	0.0168905		1060.3	0.653684	0.0561553
	1795.95	0.207743	0.0731251		1795.95	0.433248	0.0127719
	3042	0.22601	0.0767105		3042	0.174011	0.0362368

[truncated: 3 more sheets: Supplementary Fig. 9, Supplementary Fig. 10, Supplementary Fig. 11]
